# Supplementary material for: Predicting candidate miRNAs for targeting begomovirus to induce sequence-specific gene silencing in chilli plants
Source: Front Plant Sci. 2024 Sep 23;15:1460540. doi: 10.3389/fpls.2024.1460540 (PMC11456425; doi:10.3389/fpls.2024.1460540)
Supplement: Supplementary file 2 [file Table2.xlsx]

## Sheet: Sheet1
Table S7. List of predicted targeting sites by potential CA-miRNA within the begomovirus genome using the RNAHybrid tool.
dataset: 1
target: ChiLCV_KLD_01_RVA
length: 2758
miRNA : CA-miR837-5p
length: 21
mfe: -17.3 kcal/mol
p-value: undefined
position 2051
target 5' U AUG C 3'
GAAGAAGAAAGAA GAGAUA
UUUUUUUUUUCUU UUUUAU
miRNA 3' AU 5'
------------------------------------------------------------
dataset: 1
target: ChiLCV_Gkp
length: 2761
miRNA : CA-miR837-5p
length: 21
mfe: -16.1 kcal/mol
p-value: undefined
position 2056
target 5' A C C 3'
GAAGAA AAAAAGGAGAAA
UUUUUU UUUUUCUUUUUU
miRNA 3' A AU 5'
------------------------------------------------------------
dataset: 1
target: ToLCNDV_RE_RVA
length: 2766
miRNA : CA-miR837-5p
length: 21
mfe: -13.4 kcal/mol
p-value: undefined
position 2050
target 5' A UU U C 3'
UGAAA GAAAA GGAGAAA
AUUUU UUUUU CUUUUUU
miRNA 3' UU AU 5'
------------------------------------------------------------
dataset: 1
target: ChiLCV_KLD_RVA
length: 2764
miRNA : CA-miR837-5p
length: 21
mfe: -16.7 kcal/mol
p-value: undefined
position 2049
target 5' A U A 3'
AGAAGAAGA AGAAAAGG
UUUUUUUUU UCUUUUUU
miRNA 3' A U AU 5'
------------------------------------------------------------
dataset: 1
target: 1
length: 2792
miRNA : CA-miR837-5p
length: 21
mfe: -18.2 kcal/mol
p-value: undefined
position 2071
target 5' G U U 3'
AAGA AAAAAGGGAGAAAUG
UUUU UUUUUUCUUUUUUAU
miRNA 3' A U 5'
------------------------------------------------------------
dataset: 1
target: ChiLCV_GKP_RVA
length: 2767
miRNA : CA-miR837-5p
length: 21
mfe: -20.1 kcal/mol
p-value: undefined
position 2050
target 5' A G 3'
AAGAAGAAGAAGAAAAAG
UUUUUUUUUUUCUUUUUU
miRNA 3' A AU 5'
------------------------------------------------------------
dataset: 1
target: ChiLCV_GZB_RVA
length: 2763
miRNA : CA-miR837-5p
length: 21
mfe: -16.1 kcal/mol
p-value: undefined
position 2051
target 5' A C C 3'
GAAGAA AAAAAGGAGAAA
UUUUUU UUUUUCUUUUUU
miRNA 3' A AU 5'
------------------------------------------------------------
dataset: 1
target: CLCuMuV_R_RVA
length: 2738
miRNA : CA-miR837-5p
length: 21
mfe: -21.9 kcal/mol
p-value: undefined
position 2027
target 5' G U 3'
AAGAAGAAAAAGGAGAAAUA
UUUUUUUUUUUCUUUUUUAU
miRNA 3' A 5'
------------------------------------------------------------
dataset: 1
target: ChiLCV_MZP_RVA
length: 2767
miRNA : CA-miR837-5p
length: 21
mfe: -20.1 kcal/mol
p-value: undefined
position 2050
target 5' A G 3'
AAGAAGAAGAAGAAAAAG
UUUUUUUUUUUCUUUUUU
miRNA 3' A AU 5'
------------------------------------------------------------
dataset: 1
target: ChiLCV_VAR_RVA
length: 2767
miRNA : CA-miR837-5p
length: 21
mfe: -20.1 kcal/mol
p-value: undefined
position 2050
target 5' A G 3'
AAGAAGAAGAAGAAAAAG
UUUUUUUUUUUCUUUUUU
miRNA 3' A AU 5'
------------------------------------------------------------
dataset: 1
target: ChiLCV_KLD_01_RVA
length: 2758
miRNA : CA-miR838
length: 21
mfe: -24.4 kcal/mol
p-value: undefined
position 2047
target 5' C U A AU U 3'
GAA GAAGAAGAA GAA GGAGA
CUU CUUCUUCUU CUU CUUCU
miRNA 3' A 5'
------------------------------------------------------------
dataset: 1
target: ChiLCV_Gkp
length: 2761
miRNA : CA-miR838
length: 21
mfe: -24.7 kcal/mol
p-value: undefined
position 2049
target 5' C A CAAA A 3'
G AAGAAGAAGAA AAGGAGA
C UUCUUCUUCUU UUCUUCU
miRNA 3' A C 5'
------------------------------------------------------------
dataset: 1
target: ToLCNDV_RE_RVA
length: 2766
miRNA : CA-miR838
length: 21
mfe: -21.6 kcal/mol
p-value: undefined
position 484
target 5' A CC UGUUCCU UAU G 3'
GAAGG AGA AGAGGA GAAGG
CUUCU UCU UCUUCU CUUCU
miRNA 3' A U 5'
------------------------------------------------------------
dataset: 1
target: ChiLCV_KLD_RVA
length: 2764
miRNA : CA-miR838
length: 21
mfe: -25.6 kcal/mol
p-value: undefined
position 2050
target 5' A U U 3'
GAAGAAGA AGAA AAGGAGA
CUUCUUCU UCUU UUCUUCU
miRNA 3' A C 5'
------------------------------------------------------------
dataset: 1
target: 1
length: 2792
miRNA : CA-miR838
length: 21
mfe: -23.6 kcal/mol
p-value: undefined
position 2065
target 5' A UAAAA A 3'
AAGAAGAAGA AGGGAGA
UUCUUCUUCU UUCUUCU
miRNA 3' AC UC 5'
------------------------------------------------------------
dataset: 1
target: ChiLCV_GKP_RVA
length: 2767
miRNA : CA-miR838
length: 21
mfe: -30.8 kcal/mol
p-value: undefined
position 2052
target 5' A A A 3'
GAAGAAGAAGAA AAGGAGA
CUUCUUCUUCUU UUCUUCU
miRNA 3' A C 5'
------------------------------------------------------------
dataset: 1
target: ChiLCV_GZB_RVA
length: 2763
miRNA : CA-miR838
length: 21
mfe: -24.6 kcal/mol
p-value: undefined
position 2048
target 5' A C A A 3'
GAAGAAGAA AA AAGGAGA
CUUCUUCUU UU UUCUUCU
miRNA 3' A C C 5'
------------------------------------------------------------
dataset: 1
target: CLCuMuV_R_RVA
length: 2738
miRNA : CA-miR838
length: 21
mfe: -30.8 kcal/mol
p-value: undefined
position 2023
target 5' A A A 3'
GAAGAAGAAGAA AAGGAGA
CUUCUUCUUCUU UUCUUCU
miRNA 3' A C 5'
------------------------------------------------------------
dataset: 1
target: ChiLCV_MZP_RVA
length: 2767
miRNA : CA-miR838
length: 21
mfe: -30.8 kcal/mol
p-value: undefined
position 2052
target 5' A A A 3'
GAAGAAGAAGAA AAGGAGA
CUUCUUCUUCUU UUCUUCU
miRNA 3' A C 5'
------------------------------------------------------------
dataset: 1
target: ChiLCV_VAR_RVA
length: 2767
miRNA : CA-miR838
length: 21
mfe: -30.8 kcal/mol
p-value: undefined
position 2052
target 5' A A A 3'
GAAGAAGAAGAA AAGGAGA
CUUCUUCUUCUU UUCUUCU
miRNA 3' A C 5'
------------------------------------------------------------
dataset: 1
target: ChiLCV_KLD_01_RVA
length: 2758
miRNA : CA-miR5021
length: 20
mfe: -18.5 kcal/mol
p-value: undefined
position 2462
target 5' G G GACAG G 3'
UGGUUUUCCU U UCU
ACUAGAAGGA A AGA
miRNA 3' AAA G AU 5'
------------------------------------------------------------
dataset: 1
target: ChiLCV_Gkp
length: 2761
miRNA : CA-miR5021
length: 20
mfe: -22.8 kcal/mol
p-value: undefined
position 2250
target 5' C A GA G 3'
UGAUCUUCC UC CUUG
ACUAGAAGG AG GAAU
miRNA 3' AAA AA 5'
------------------------------------------------------------
dataset: 1
target: ToLCNDV_RE_RVA
length: 2766
miRNA : CA-miR5021
length: 20
mfe: -23.7 kcal/mol
p-value: undefined
position 1544
target 5' A C C 3'
UG UCUUCUUCUUCUU
AC AGAAGGAGAAGAA
miRNA 3' AAA U U 5'
------------------------------------------------------------
dataset: 1
target: ChiLCV_KLD_RVA
length: 2764
miRNA : CA-miR5021
length: 20
mfe: -21.9 kcal/mol
p-value: undefined
position 1546
target 5' C CC G 3'
UGGUC CCUCUUC
ACUAG GGAGAAG
miRNA 3' AAA AA AAU 5'
------------------------------------------------------------
dataset: 1
target: 1
length: 2792
miRNA : CA-miR5021
length: 20
mfe: -20.1 kcal/mol
p-value: undefined
position 2531
target 5' A GAAAGUG U 3'
UUGG CCUCUUCUU
AACU GGAGAAGAA
miRNA 3' AA AGAA U 5'
------------------------------------------------------------
dataset: 1
target: ChiLCV_GKP_RVA
length: 2767
miRNA : CA-miR5021
length: 20
mfe: -20.4 kcal/mol
p-value: undefined
position 2249
target 5' C A GAC G 3'
UGAUCUUCC UC CU
ACUAGAAGG AG GA
miRNA 3' AAA AA AU 5'
------------------------------------------------------------
dataset: 1
target: ChiLCV_GZB_RVA
length: 2763
miRNA : CA-miR5021
length: 20
mfe: -22.8 kcal/mol
p-value: undefined
position 2245
target 5' C A GA G 3'
UGAUCUUCC UC CUUG
ACUAGAAGG AG GAAU
miRNA 3' AAA AA 5'
------------------------------------------------------------
dataset: 1
target: CLCuMuV_R_RVA
length: 2738
miRNA : CA-miR5021
length: 20
mfe: -21.5 kcal/mol
p-value: undefined
position 2493
target 5' A GAAAGUG G 3'
UUGG CUUCCUCUUU
AACU GAAGGAGAAG
miRNA 3' AA A AAU 5'
------------------------------------------------------------
dataset: 1
target: ChiLCV_MZP_RVA
length: 2767
miRNA : CA-miR5021
length: 20
mfe: -20.4 kcal/mol
p-value: undefined
position 2249
target 5' C A GAC G 3'
UGAUCUUCC UC CU
ACUAGAAGG AG GA
miRNA 3' AAA AA AU 5'
------------------------------------------------------------
dataset: 1
target: ChiLCV_VAR_RVA
length: 2767
miRNA : CA-miR5021
length: 20
mfe: -20.4 kcal/mol
p-value: undefined
position 2249
target 5' C A GAC G 3'
UGAUCUUCC UC CU
ACUAGAAGG AG GA
miRNA 3' AAA AA AU 5'
------------------------------------------------------------
dataset: 1
target: ChiLCV_KLD_01_RVA
length: 2758
miRNA : CA-miR5658
length: 21
mfe: -20.9 kcal/mol
p-value: undefined
position 818
target 5' U AGG G 3'
UCAUCGUGAU UAUCA
AGUGGUAUUA GUAGU
miRNA 3' CU GUA A 5'
------------------------------------------------------------
dataset: 1
target: ChiLCV_Gkp
length: 2761
miRNA : CA-miR5658
length: 21
mfe: -21.1 kcal/mol
p-value: undefined
position 1128
target 5' U UAAUACAUU A G A 3'
GAUC CCAUAAU CAU AUCA
CUAG GGUAUUA GUA UAGU
miRNA 3' U G A 5'
------------------------------------------------------------
dataset: 1
target: ToLCNDV_RE_RVA
length: 2766
miRNA : CA-miR5658
length: 21
mfe: -26.7 kcal/mol
p-value: undefined
position 819
target 5' G A 3'
CAUCGUGAUCGUUAUCA
GUGGUAUUAGUAGUAGU
miRNA 3' CUA A 5'
------------------------------------------------------------
dataset: 1
target: ChiLCV_KLD_RVA
length: 2764
miRNA : CA-miR5658
length: 21
mfe: -22.5 kcal/mol
p-value: undefined
position 720
target 5' C U C 3'
UCG CCGUGAUCGUCG
AGU GGUAUUAGUAGU
miRNA 3' CU AGUA 5'
------------------------------------------------------------
dataset: 1
target: 1
length: 2792
miRNA : CA-miR5658
length: 21
mfe: -25.4 kcal/mol
p-value: undefined
position 832
target 5' U UG G G 3'
GAUC CG GAUCGUUGUCA
CUAG GU UUAGUAGUAGU
miRNA 3' UG A A 5'
------------------------------------------------------------
dataset: 1
target: ChiLCV_GKP_RVA
length: 2767
miRNA : CA-miR5658
length: 21
mfe: -20.1 kcal/mol
p-value: undefined
position 1959
target 5' U C G G C 3'
AUCACUAUA UCAU G UCG
UAGUGGUAU AGUA U AGU
miRNA 3' C U G A 5'
------------------------------------------------------------
dataset: 1
target: ChiLCV_GZB_RVA
length: 2763
miRNA : CA-miR5658
length: 21
mfe: -24.6 kcal/mol
p-value: undefined
position 722
target 5' U GU C 3'
U CCGUGAUCGUCGUC
A GGUAUUAGUAGUAG
miRNA 3' CU GU UA 5'
------------------------------------------------------------
dataset: 1
target: CLCuMuV_R_RVA
length: 2738
miRNA : CA-miR5658
length: 21
mfe: -20.9 kcal/mol
p-value: undefined
position 787
target 5' U AGG A 3'
UCAUCGUGAU UAUCA
AGUGGUAUUA GUAGU
miRNA 3' CU GUA A 5'
------------------------------------------------------------
dataset: 1
target: ChiLCV_MZP_RVA
length: 2767
miRNA : CA-miR5658
length: 21
mfe: -20.1 kcal/mol
p-value: undefined
position 1959
target 5' U C G G C 3'
AUCACUAUA UCAU G UCG
UAGUGGUAU AGUA U AGU
miRNA 3' C U G A 5'
------------------------------------------------------------
dataset: 1
target: ChiLCV_VAR_RVA
length: 2767
miRNA : CA-miR5658
length: 21
mfe: -20.1 kcal/mol
p-value: undefined
position 1959
target 5' U C G G C 3'
AUCACUAUA UCAU G UCG
UAGUGGUAU AGUA U AGU
miRNA 3' C U G A 5'
------------------------------------------------------------
dataset: 1
target: ChiLCV_KLD_01_RVA
length: 2758
miRNA : CA-miR5665
length: 21
mfe: -25.9 kcal/mol
p-value: undefined
position 1923
target 5' G ACA UG G 3'
CCC UUGUCUUG CC UAC
GGG AGUAGAAC GG GUG
miRNA 3' AA A UG 5'
------------------------------------------------------------
dataset: 1
target: ChiLCV_Gkp
length: 2761
miRNA : CA-miR5665
length: 21
mfe: -25.8 kcal/mol
p-value: undefined
position 78
target 5' G AAGCUUAAUUGUU GUG U 3'
UCCCUCA UC GUCC CC
AGGGAGU AG CAGG GG
miRNA 3' A AA U UG 5'
------------------------------------------------------------
dataset: 1
target: ToLCNDV_RE_RVA
length: 2766
miRNA : CA-miR5665
length: 21
mfe: -25.0 kcal/mol
p-value: undefined
position 2216
target 5' A G GGC GC A G 3'
UC UU CGUCU UG CCACCAC
AG GA GUAGA AC GGUGGUG
miRNA 3' A G A 5'
------------------------------------------------------------
dataset: 1
target: ChiLCV_KLD_RVA
length: 2764
miRNA : CA-miR5665
length: 21
mfe: -25.4 kcal/mol
p-value: undefined
position 402
target 5' G C G A 3'
CCC CA C UGUCCGC GC
GGG GU G ACAGGUG UG
miRNA 3' AA A A A G 5'
------------------------------------------------------------
dataset: 1
target: 1
length: 2792
miRNA : CA-miR5665
length: 21
mfe: -26.5 kcal/mol
p-value: undefined
position 129
target 5' G AAGGUA UG G 3'
UCCCU UUUGUCU CAU
AGGGA GAACAGG GUG
miRNA 3' A GUA UG 5'
------------------------------------------------------------
dataset: 1
target: ChiLCV_GKP_RVA
length: 2767
miRNA : CA-miR5665
length: 21
mfe: -28.3 kcal/mol
p-value: undefined
position 1550
target 5' C CUUGGCU G UG U 3'
CCCUU AUCUUGU C CAC
GGGAG UAGAACA G GUG
miRNA 3' AA G UG 5'
------------------------------------------------------------
dataset: 1
target: ChiLCV_GZB_RVA
length: 2763
miRNA : CA-miR5665
length: 21
mfe: -25.2 kcal/mol
p-value: undefined
position 724
target 5' G G G GUC UGUUGAUAA A 3'
UCC U AUC GUCC ACCAC
AGG A UAG CAGG UGGUG
miRNA 3' A G G AA 5'
------------------------------------------------------------
dataset: 1
target: CLCuMuV_R_RVA
length: 2738
miRNA : CA-miR5665
length: 21
mfe: -24.8 kcal/mol
p-value: undefined
position 2208
target 5' G C C G U 3'
CCCUC UCUUG U ACC
GGGAG AGAAC G UGG
miRNA 3' AA U A G UG 5'
------------------------------------------------------------
dataset: 1
target: ChiLCV_MZP_RVA
length: 2767
miRNA : CA-miR5665
length: 21
mfe: -28.3 kcal/mol
p-value: undefined
position 1550
target 5' C CUUGGCU G UG U 3'
CCCUU AUCUUGU C CAC
GGGAG UAGAACA G GUG
miRNA 3' AA G UG 5'
------------------------------------------------------------
dataset: 1
target: ChiLCV_VAR_RVA
length: 2767
miRNA : CA-miR5665
length: 21
mfe: -25.1 kcal/mol
p-value: undefined
position 1548
target 5' G U GCUAG UG U 3'
UCCC C UCUUG CC UGC
AGGG G AGAAC GG GUG
miRNA 3' A A U A UG 5'
------------------------------------------------------------
dataset: 1
target: ChiLCV_KLD_01_RVA
length: 2758
miRNA : CA-miR1127
length: 21
mfe: -20.4 kcal/mol
p-value: undefined
position 667
target 5' U A A A 3'
GGAUGGA GAG AC
CCUGCCU CUC UG
miRNA 3' GAAU CC A AA 5'
------------------------------------------------------------
dataset: 1
target: ChiLCV_Gkp
length: 2761
miRNA : CA-miR1127
length: 21
mfe: -24.2 kcal/mol
p-value: undefined
position 1811
target 5' U UA UCG G 3'
UUAGG GGGGGGA AC
AAUCC CCUCCCU UG
miRNA 3' G UG CA AA 5'
------------------------------------------------------------
dataset: 1
target: ToLCNDV_RE_RVA
length: 2766
miRNA : CA-miR1127
length: 21
mfe: -22.8 kcal/mol
p-value: undefined
position 1241
target 5' C U C A 3'
AG CGGAGGG GUA
UC GCCUCCC CAU
miRNA 3' GAA CU U GAA 5'
------------------------------------------------------------
dataset: 1
target: ChiLCV_KLD_RVA
length: 2764
miRNA : CA-miR1127
length: 21
mfe: -26.0 kcal/mol
p-value: undefined
position 1362
target 5' A AUGGC U U C 3'
UUAGGA CGG GG GGUGCU
AAUCCU GCC CC UCAUGA
miRNA 3' G U C A 5'
------------------------------------------------------------
dataset: 1
target: 1
length: 2792
miRNA : CA-miR1127
length: 21
mfe: -23.6 kcal/mol
p-value: undefined
position 2612
target 5' U UCAUAUGGUCAAU C 3'
CUUAGGA GGAG GAGUAC
GAAUCCU CCUC CUCAUG
miRNA 3' G C AA 5'
------------------------------------------------------------
dataset: 1
target: ChiLCV_GKP_RVA
length: 2767
miRNA : CA-miR1127
length: 21
mfe: -23.1 kcal/mol
p-value: undefined
position 2508
target 5' G UUUUGAA UU AA G 3'
CUUAGG G GGGA GUGCUU
GAAUCC C CCCU CAUGAA
miRNA 3' UG CU 5'
------------------------------------------------------------
dataset: 1
target: ChiLCV_GZB_RVA
length: 2763
miRNA : CA-miR1127
length: 21
mfe: -24.7 kcal/mol
p-value: undefined
position 1356
target 5' C A CC UUGU C 3'
CUUAGG AUGG GG GGUGCU
GAAUCC UGCC CC UCAUGA
miRNA 3' UC A 5'
------------------------------------------------------------
dataset: 1
target: CLCuMuV_R_RVA
length: 2738
miRNA : CA-miR1127
length: 21
mfe: -26.8 kcal/mol
p-value: undefined
position 1340
target 5' U C G G 3'
GGACGG GGGA GUG UU
CCUGCC CCCU CAU AA
miRNA 3' GAAU U G 5'
------------------------------------------------------------
dataset: 1
target: ChiLCV_MZP_RVA
length: 2767
miRNA : CA-miR1127
length: 21
mfe: -23.1 kcal/mol
p-value: undefined
position 2508
target 5' G UUUUUAA UU AA G 3'
CUUAGG G GGGA GUGCUU
GAAUCC C CCCU CAUGAA
miRNA 3' UG CU 5'
------------------------------------------------------------
dataset: 1
target: ChiLCV_VAR_RVA
length: 2767
miRNA : CA-miR1127
length: 21
mfe: -23.1 kcal/mol
p-value: undefined
position 2508
target 5' G UUUUGAA UU AA G 3'
CUUAGG G GGGA GUGCUU
GAAUCC C CCCU CAUGAA
miRNA 3' UG CU 5'
------------------------------------------------------------
dataset: 1
target: ChiLCV_KLD_01_RVA
length: 2758
miRNA : CA-miR1134
length: 24
mfe: -15.6 kcal/mol
p-value: undefined
position 1656
target 5' U CA GA GAA U 3'
UCUUUUUCU UC G UUC
AGAAGAAGA AG C AAG
miRNA 3' U AA AAAAA C 5'
------------------------------------------------------------
dataset: 1
target: ChiLCV_Gkp
length: 2761
miRNA : CA-miR1134
length: 24
mfe: -16.5 kcal/mol
p-value: undefined
position 710
target 5' G A G G 3'
GUC U UUCUUUUUG
UAG A AAGAAGAAC
miRNA 3' A G AAAAAAAGC 5'
------------------------------------------------------------
dataset: 1
target: ToLCNDV_RE_RVA
length: 2766
miRNA : CA-miR1134
length: 24
mfe: -26.0 kcal/mol
p-value: undefined
position 1550
target 5' U GGG GAGCGAUG C 3'
UCUUCUUCUUCU G UUUUCG
AGAAGAAGAAGA C AAAAGC
miRNA 3' U A AAA 5'
------------------------------------------------------------
dataset: 1
target: ChiLCV_KLD_RVA
length: 2764
miRNA : CA-miR1134
length: 24
mfe: -16.6 kcal/mol
p-value: undefined
position 1658
target 5' U A 3'
UCUUC UCUUC
AGAAG AGAAG
miRNA 3' U A AACAAAAAAAGC 5'
------------------------------------------------------------
dataset: 1
target: 1
length: 2792
miRNA : CA-miR1134
length: 24
mfe: -19.5 kcal/mol
p-value: undefined
position 1557
target 5' C GACUGG G 3'
GUCU UUUCUUCUUG
UAGA GAAGAAGAAC
miRNA 3' A AAAAAAAGC 5'
------------------------------------------------------------
dataset: 1
target: ChiLCV_GKP_RVA
length: 2767
miRNA : CA-miR1134
length: 24
mfe: -17.2 kcal/mol
p-value: undefined
position 712
target 5' G AGAGA U 3'
UUUUUUCUUGUU UCG
GAAGAAGAACAA AGC
miRNA 3' UAGAA AAAA 5'
------------------------------------------------------------
dataset: 1
target: ChiLCV_GZB_RVA
length: 2763
miRNA : CA-miR1134
length: 24
mfe: -17.6 kcal/mol
p-value: undefined
position 2529
target 5' G AG A 3'
CUUCUUCUUU UG
GAAGAAGAAG AC
miRNA 3' UA A AAAAAAAGC 5'
------------------------------------------------------------
dataset: 1
target: CLCuMuV_R_RVA
length: 2738
miRNA : CA-miR1134
length: 24
mfe: -18.3 kcal/mol
p-value: undefined
position 1993
target 5' C AAG GGAACUUGA A 3'
UCUUC UUCUUCU UCG
AGAAG AAGAAGA AGC
miRNA 3' U ACAAAAAA 5'
------------------------------------------------------------
dataset: 1
target: ChiLCV_MZP_RVA
length: 2767
miRNA : CA-miR1134
length: 24
mfe: -17.2 kcal/mol
p-value: undefined
position 712
target 5' G AGAGA U 3'
UUUUUUCUUGUU UCG
GAAGAAGAACAA AGC
miRNA 3' UAGAA AAAA 5'
------------------------------------------------------------
dataset: 1
target: ChiLCV_VAR_RVA
length: 2767
miRNA : CA-miR1134
length: 24
mfe: -17.2 kcal/mol
p-value: undefined
position 712
target 5' G AGAGA U 3'
UUUUUUCUUGUU UCG
GAAGAAGAACAA AGC
miRNA 3' UAGAA AAAA 5'
------------------------------------------------------------
dataset: 1
target: ChiLCV_KLD_01_RVA
length: 2758
miRNA : CA-miR1533
length: 19
mfe: -14.9 kcal/mol
p-value: undefined
position 381
target 5' C GCCAGCCG C 3'
CCAUAU UGCUG
GGUAUA AUGAU
miRNA 3' A AUAAAA U 5'
------------------------------------------------------------
dataset: 1
target: ChiLCV_Gkp
length: 2761
miRNA : CA-miR1533
length: 19
mfe: -14.7 kcal/mol
p-value: undefined
position 286
target 5' C U GG G 3'
UCCG UAUUA GCUAA
AGGU AUAAU UGAUU
miRNA 3' AAAAA 5'
------------------------------------------------------------
dataset: 1
target: ToLCNDV_RE_RVA
length: 2766
miRNA : CA-miR1533
length: 19
mfe: -15.2 kcal/mol
p-value: undefined
position 1921
target 5' C C CCCUGUUC U 3'
CCA AUUGUUUU UACUA
GGU UAAUAAAA AUGAU
miRNA 3' A A U 5'
------------------------------------------------------------
dataset: 1
target: ChiLCV_KLD_RVA
length: 2764
miRNA : CA-miR1533
length: 19
mfe: -16.0 kcal/mol
p-value: undefined
position 1041
target 5' A C C G 3'
UCCGUAU UA UUUUAC
AGGUAUA AU AAAAUG
miRNA 3' A AUU 5'
------------------------------------------------------------
dataset: 1
target: 1
length: 2792
miRNA : CA-miR1533
length: 19
mfe: -14.1 kcal/mol
p-value: undefined
position 630
target 5' A GGAAACG UG U 3'
UCGUGUUG UUUU UA
GGUAUAAU AAAA AU
miRNA 3' A A UG U 5'
------------------------------------------------------------
dataset: 1
target: ChiLCV_GKP_RVA
length: 2767
miRNA : CA-miR1533
length: 19
mfe: -19.7 kcal/mol
p-value: undefined
position 1040
target 5' A U G 3'
UCCGUA UUAUUUUUAC
AGGUAU AAUAAAAAUG
miRNA 3' AUU 5'
------------------------------------------------------------
dataset: 1
target: ChiLCV_GZB_RVA
length: 2763
miRNA : CA-miR1533
length: 19
mfe: -14.7 kcal/mol
p-value: undefined
position 284
target 5' C U GG G 3'
UCCG UAUUA GCUAA
AGGU AUAAU UGAUU
miRNA 3' AAAAA 5'
------------------------------------------------------------
dataset: 1
target: CLCuMuV_R_RVA
length: 2738
miRNA : CA-miR1533
length: 19
mfe: -15.1 kcal/mol
p-value: undefined
position 1322
target 5' A CG UG A 3'
UCCAUAUU U UGA
AGGUAUAA A AUU
miRNA 3' UAAAA UG 5'
------------------------------------------------------------
dataset: 1
target: ChiLCV_MZP_RVA
length: 2767
miRNA : CA-miR1533
length: 19
mfe: -19.7 kcal/mol
p-value: undefined
position 1040
target 5' A U G 3'
UCCGUA UUAUUUUUAC
AGGUAU AAUAAAAAUG
miRNA 3' AUU 5'
------------------------------------------------------------
dataset: 1
target: ChiLCV_VAR_RVA
length: 2767
miRNA : CA-miR1533
length: 19
mfe: -19.7 kcal/mol
p-value: undefined
position 1040
target 5' A U G 3'
UCCGUA UUAUUUUUAC
AGGUAU AAUAAAAAUG
miRNA 3' AUU 5'
------------------------------------------------------------
dataset: 1
target: ChiLCV_KLD_01_RVA
length: 2758
miRNA : CA-miR1535
length: 19
mfe: -23.4 kcal/mol
p-value: undefined
position 2688
target 5' U UUUG A 3'
GGCAUUAUCGUAA GGGAA
CUGUAGUGGCGUU UCUUU
miRNA 3' U 5'
------------------------------------------------------------
dataset: 1
target: ChiLCV_Gkp
length: 2761
miRNA : CA-miR1535
length: 19
mfe: -22.6 kcal/mol
p-value: undefined
position 1984
target 5' C CG GCACC C 3'
GGC CGCUGCG GAGAA
CUG GUGGCGU UUCUU
miRNA 3' U UA U 5'
------------------------------------------------------------
dataset: 1
target: ToLCNDV_RE_RVA
length: 2766
miRNA : CA-miR1535
length: 19
mfe: -24.1 kcal/mol
p-value: undefined
position 415
target 5' C AAA C 3'
GCGUCACC GCAAAGG
UGUAGUGG CGUUUCU
miRNA 3' UC UU 5'
------------------------------------------------------------
dataset: 1
target: ChiLCV_KLD_RVA
length: 2764
miRNA : CA-miR1535
length: 19
mfe: -21.0 kcal/mol
p-value: undefined
position 1824
target 5' C AU C 3'
GACGUCAUCG GA
CUGUAGUGGC CU
miRNA 3' U GUUU UU 5'
------------------------------------------------------------
dataset: 1
target: 1
length: 2792
miRNA : CA-miR1535
length: 19
mfe: -21.5 kcal/mol
p-value: undefined
position 958
target 5' U AGA A 3'
CAUCA GCAGGGAAA
GUAGU CGUUUCUUU
miRNA 3' UCU GG 5'
------------------------------------------------------------
dataset: 1
target: ChiLCV_GKP_RVA
length: 2767
miRNA : CA-miR1535
length: 19
mfe: -20.7 kcal/mol
p-value: undefined
position 413
target 5' C AAA A 3'
GCGUCACC GCAAA
UGUAGUGG CGUUU
miRNA 3' UC CUUU 5'
------------------------------------------------------------
dataset: 1
target: ChiLCV_GZB_RVA
length: 2763
miRNA : CA-miR1535
length: 19
mfe: -22.6 kcal/mol
p-value: undefined
position 1979
target 5' C CG GCACC C 3'
GGC CGCUGCG GAGAA
CUG GUGGCGU UUCUU
miRNA 3' U UA U 5'
------------------------------------------------------------
dataset: 1
target: CLCuMuV_R_RVA
length: 2738
miRNA : CA-miR1535
length: 19
mfe: -21.8 kcal/mol
p-value: undefined
position 293
target 5' C UCAUUUCAACGC UC G 3'
GAUAUCG CCGCG GAAA
CUGUAGU GGCGU CUUU
miRNA 3' U UU 5'
------------------------------------------------------------
dataset: 1
target: ChiLCV_MZP_RVA
length: 2767
miRNA : CA-miR1535
length: 19
mfe: -21.3 kcal/mol
p-value: undefined
position 1846
target 5' C AUU UGU C 3'
AGGCGUC ACUGC AGA
UCUGUAG UGGCG UCU
miRNA 3' UU UU 5'
------------------------------------------------------------
dataset: 1
target: ChiLCV_VAR_RVA
length: 2767
miRNA : CA-miR1535
length: 19
mfe: -20.7 kcal/mol
p-value: undefined
position 413
target 5' C AAA A 3'
GCGUCACC GCAAA
UGUAGUGG CGUUU
miRNA 3' UC CUUU 5'
------------------------------------------------------------
dataset: 1
target: ChiLCV_KLD_01_RVA
length: 2758
miRNA : CA-miR2108b
length: 21
mfe: -27.8 kcal/mol
p-value: undefined
position 2597
target 5' C U 3'
UGACGAGCACGAGGCAUAA
AUUGUUUGUGUUUUGUAUU
miRNA 3' U U 5'
------------------------------------------------------------
dataset: 1
target: ChiLCV_Gkp
length: 2761
miRNA : CA-miR2108b
length: 21
mfe: -19.2 kcal/mol
p-value: undefined
position 2430
target 5' G UGU G G 3'
GACGAGCACG A AUGAG
UUGUUUGUGU U UAUUU
miRNA 3' UA UU G 5'
------------------------------------------------------------
dataset: 1
target: ToLCNDV_RE_RVA
length: 2766
miRNA : CA-miR2108b
length: 21
mfe: -21.3 kcal/mol
p-value: undefined
position 2121
target 5' U UG U U 3'
UG AAAC GCAGAACAUAA
AU UUUG UGUUUUGUAUU
miRNA 3' U UG U 5'
------------------------------------------------------------
dataset: 1
target: ChiLCV_KLD_RVA
length: 2764
miRNA : CA-miR2108b
length: 21
mfe: -18.5 kcal/mol
p-value: undefined
position 419
target 5' C G C U 3'
ACAAA G CAGAGCAUGGG
UGUUU U GUUUUGUAUUU
miRNA 3' UAU G 5'
------------------------------------------------------------
dataset: 1
target: 1
length: 2792
miRNA : CA-miR2108b
length: 21
mfe: -21.1 kcal/mol
p-value: undefined
position 552
target 5' U CAUGAUUU C 3'
UGACAAGCGC GAAGCAUA
AUUGUUUGUG UUUUGUAU
miRNA 3' U UU 5'
------------------------------------------------------------
dataset: 1
target: ChiLCV_GKP_RVA
length: 2767
miRNA : CA-miR2108b
length: 21
mfe: -18.2 kcal/mol
p-value: undefined
position 46
target 5' C G UG A 3'
UGACAAG ACAAG A
AUUGUUU UGUUU U
miRNA 3' U G UG AUUU 5'
------------------------------------------------------------
dataset: 1
target: ChiLCV_GZB_RVA
length: 2763
miRNA : CA-miR2108b
length: 21
mfe: -18.8 kcal/mol
p-value: undefined
position 1418
target 5' A U 3'
GAUAAACACGGAAU
UUGUUUGUGUUUUG
miRNA 3' UA UAUUU 5'
------------------------------------------------------------
dataset: 1
target: CLCuMuV_R_RVA
length: 2738
miRNA : CA-miR2108b
length: 21
mfe: -18.5 kcal/mol
p-value: undefined
position 1337
target 5' G G U 3'
AAUGGACG GGGACGUGG
UUGUUUGU UUUUGUAUU
miRNA 3' UA G U 5'
------------------------------------------------------------
dataset: 1
target: ChiLCV_MZP_RVA
length: 2767
miRNA : CA-miR2108b
length: 21
mfe: -18.2 kcal/mol
p-value: undefined
position 46
target 5' C G UG A 3'
UGACAAG ACAAG A
AUUGUUU UGUUU U
miRNA 3' U G UG AUUU 5'
------------------------------------------------------------
dataset: 1
target: ChiLCV_VAR_RVA
length: 2767
miRNA : CA-miR2108b
length: 21
mfe: -16.5 kcal/mol
p-value: undefined
position 435
target 5' G G CC C 3'
GGCGAACA G CAUGAA
UUGUUUGU U GUAUUU
miRNA 3' UA G UUU 5'
------------------------------------------------------------
dataset: 1
target: ChiLCV_KLD_01_RVA
length: 2758
miRNA : CA-miR3522
length: 19
mfe: -24.6 kcal/mol
p-value: undefined
position 515
target 5' G A AAGGUCCAG A A 3'
CCC UGU UCAUUUG GUCC
GGG ACG AGUAAAC CAGG
miRNA 3' AA 5'
------------------------------------------------------------
dataset: 1
target: ChiLCV_Gkp
length: 2761
miRNA : CA-miR3522
length: 19
mfe: -25.8 kcal/mol
p-value: undefined
position 1436
target 5' A GAGCUGCA GAUG C 3'
UUCUCUGCUU GU GGUCC
AAGGGACGAG UA CCAGG
miRNA 3' AA 5'
------------------------------------------------------------
dataset: 1
target: ToLCNDV_RE_RVA
length: 2766
miRNA : CA-miR3522
length: 19
mfe: -25.6 kcal/mol
p-value: undefined
position 118
target 5' A CCAAG A A 3'
CUUGCUCA UUUGG UCC
GGACGAGU AAACC AGG
miRNA 3' AAG 5'
------------------------------------------------------------
dataset: 1
target: ChiLCV_KLD_RVA
length: 2764
miRNA : CA-miR3522
length: 19
mfe: -24.6 kcal/mol
p-value: undefined
position 77
target 5' G CAUA AAUU UCC C 3'
UCCCU GCUU AUU UGGUCC
AGGGA CGAG UAA ACCAGG
miRNA 3' A 5'
------------------------------------------------------------
dataset: 1
target: 1
length: 2792
miRNA : CA-miR3522
length: 19
mfe: -22.9 kcal/mol
p-value: undefined
position 1363
target 5' G GUUGAA U 3'
UCUUUGUUCAU UGG CC
AGGGACGAGUA ACC GG
miRNA 3' A A A 5'
------------------------------------------------------------
dataset: 1
target: ChiLCV_GKP_RVA
length: 2767
miRNA : CA-miR3522
length: 19
mfe: -22.6 kcal/mol
p-value: undefined
position 77
target 5' C CAAA AAUU CAA C 3'
CCCU GCUU AUU UGGUCC
GGGA CGAG UAA ACCAGG
miRNA 3' AA 5'
------------------------------------------------------------
dataset: 1
target: ChiLCV_GZB_RVA
length: 2763
miRNA : CA-miR3522
length: 19
mfe: -24.6 kcal/mol
p-value: undefined
position 78
target 5' G CAUA AAUU UCA C 3'
UCCCU GCUU AUU UGGUCC
AGGGA CGAG UAA ACCAGG
miRNA 3' A 5'
------------------------------------------------------------
dataset: 1
target: CLCuMuV_R_RVA
length: 2738
miRNA : CA-miR3522
length: 19
mfe: -23.6 kcal/mol
p-value: undefined
position 484
target 5' G A AAGGUUCAG A A 3'
UCC UGU UCGUUUG GUCC
AGG ACG AGUAAAC CAGG
miRNA 3' A G 5'
------------------------------------------------------------
dataset: 1
target: ChiLCV_MZP_RVA
length: 2767
miRNA : CA-miR3522
length: 19
mfe: -22.6 kcal/mol
p-value: undefined
position 77
target 5' C CAAA AAUU CAA C 3'
CCCU GCUU AUU UGGUCC
GGGA CGAG UAA ACCAGG
miRNA 3' AA 5'
------------------------------------------------------------
dataset: 1
target: ChiLCV_VAR_RVA
length: 2767
miRNA : CA-miR3522
length: 19
mfe: -21.0 kcal/mol
p-value: undefined
position 1464
target 5' C G GAA A 3'
CCCUGU CGU UCC
GGGACG GUA AGG
miRNA 3' AA A AACC 5'
------------------------------------------------------------
dataset: 1
target: ChiLCV_KLD_01_RVA
length: 2758
miRNA : CA-miR5041
length: 21
mfe: -25.5 kcal/mol
p-value: undefined
position 655
target 5' U CU G G 3'
UGGGCAAGAU GGAU GAA
ACUCGUUCUA UCUG UUU
miRNA 3' C CU G 5'
------------------------------------------------------------
dataset: 1
target: ChiLCV_Gkp
length: 2761
miRNA : CA-miR5041
length: 21
mfe: -25.0 kcal/mol
p-value: undefined
position 2433
target 5' C CGUGU UUCC U 3'
GAGCA AGAUGAGG CCA
CUCGU UCUACUUC GGU
miRNA 3' CA U UU 5'
------------------------------------------------------------
dataset: 1
target: ToLCNDV_RE_RVA
length: 2766
miRNA : CA-miR5041
length: 21
mfe: -26.2 kcal/mol
p-value: undefined
position 1603
target 5' C GU G 3'
GAGU GAUGAAGACU
CUCG CUACUUCUGG
miRNA 3' CA UU UUU 5'
------------------------------------------------------------
dataset: 1
target: ChiLCV_KLD_RVA
length: 2764
miRNA : CA-miR5041
length: 21
mfe: -25.6 kcal/mol
p-value: undefined
position 429
target 5' A U AC C 3'
GAGCA GGGUGA AGGCC
CUCGU UCUACU UCUGG
miRNA 3' CA UUU 5'
------------------------------------------------------------
dataset: 1
target: 1
length: 2792
miRNA : CA-miR5041
length: 21
mfe: -24.9 kcal/mol
p-value: undefined
position 2223
target 5' C A A 3'
UGGG UAAGAUGAAGAU
ACUC GUUCUACUUCUG
miRNA 3' C GUUU 5'
------------------------------------------------------------
dataset: 1
target: ChiLCV_GKP_RVA
length: 2767
miRNA : CA-miR5041
length: 21
mfe: -23.0 kcal/mol
p-value: undefined
position 886
target 5' G CUCUC A 3'
GAGCAAG GUGAAGA
CUCGUUC UACUUCU
miRNA 3' CA GGUUU 5'
------------------------------------------------------------
dataset: 1
target: ChiLCV_GZB_RVA
length: 2763
miRNA : CA-miR5041
length: 21
mfe: -25.6 kcal/mol
p-value: undefined
position 430
target 5' A U AC C 3'
GAGCA GGGUGA AGGCC
CUCGU UCUACU UCUGG
miRNA 3' CA UUU 5'
------------------------------------------------------------
dataset: 1
target: CLCuMuV_R_RVA
length: 2738
miRNA : CA-miR5041
length: 21
mfe: -22.6 kcal/mol
p-value: undefined
position 624
target 5' U CU G U 3'
UGGGUAAGAU GGAU GA
ACUCGUUCUA UCUG UU
miRNA 3' C CU G U 5'
------------------------------------------------------------
dataset: 1
target: ChiLCV_MZP_RVA
length: 2767
miRNA : CA-miR5041
length: 21
mfe: -25.1 kcal/mol
p-value: undefined
position 653
target 5' C UU G U 3'
UGGGCAAGAU GGAU GA
ACUCGUUCUA UCUG UU
miRNA 3' C CU G U 5'
------------------------------------------------------------
dataset: 1
target: ChiLCV_VAR_RVA
length: 2767
miRNA : CA-miR5041
length: 21
mfe: -25.1 kcal/mol
p-value: undefined
position 653
target 5' C UU G U 3'
UGGGCAAGAU GGAU GA
ACUCGUUCUA UCUG UU
miRNA 3' C CU G U 5'
------------------------------------------------------------
dataset: 1
target: ChiLCV_KLD_01_RVA
length: 2758
miRNA : CA-miR2657a
length: 22
mfe: -20.9 kcal/mol
p-value: undefined
position 659
target 5' G UCU GAG U 3'
CAAGA GGAUGGAA AACA
GUUCU UCUACUUU UUGU
miRNA 3' UUGU A 5'
------------------------------------------------------------
dataset: 1
target: ChiLCV_Gkp
length: 2761
miRNA : CA-miR2657a
length: 22
mfe: -21.1 kcal/mol
p-value: undefined
position 2375
target 5' G C A 3'
GGGAAACGAGGU GAAG
UUCUUUGUUCUA CUUU
miRNA 3' G AUUGU 5'
------------------------------------------------------------
dataset: 1
target: ToLCNDV_RE_RVA
length: 2766
miRNA : CA-miR2657a
length: 22
mfe: -19.8 kcal/mol
p-value: undefined
position 945
target 5' A GCCG U A 3'
CAAGAG GCAAG AUGAGA
GUUCUU UGUUC UACUUU
miRNA 3' AUUGU 5'
------------------------------------------------------------
dataset: 1
target: ChiLCV_KLD_RVA
length: 2764
miRNA : CA-miR2657a
length: 22
mfe: -21.6 kcal/mol
p-value: undefined
position 2372
target 5' G C AAUCUGUUGUUC U 3'
GGGAAACGAGGU GAAG UGGCA
UUCUUUGUUCUA CUUU AUUGU
miRNA 3' G 5'
------------------------------------------------------------
dataset: 1
target: 1
length: 2792
miRNA : CA-miR2657a
length: 22
mfe: -20.6 kcal/mol
p-value: undefined
position 570
target 5' U UAC U 3'
GAAGCA GGGUGAGGUA
CUUUGU UCUACUUUAU
miRNA 3' GUU UGU 5'
------------------------------------------------------------
dataset: 1
target: ChiLCV_GKP_RVA
length: 2767
miRNA : CA-miR2657a
length: 22
mfe: -21.6 kcal/mol
p-value: undefined
position 2374
target 5' G C AAUCUGUUGUUC U 3'
GGGAAACGAGGU GAAG UGGCA
UUCUUUGUUCUA CUUU AUUGU
miRNA 3' G 5'
------------------------------------------------------------
dataset: 1
target: ChiLCV_GZB_RVA
length: 2763
miRNA : CA-miR2657a
length: 22
mfe: -21.6 kcal/mol
p-value: undefined
position 2370
target 5' G C AAUCUGGUGUUU U 3'
GGGAAACGAGGU GAAG UGGCA
UUCUUUGUUCUA CUUU AUUGU
miRNA 3' G 5'
------------------------------------------------------------
dataset: 1
target: CLCuMuV_R_RVA
length: 2738
miRNA : CA-miR2657a
length: 22
mfe: -20.4 kcal/mol
p-value: undefined
position 854
target 5' A CUCUC AAAUUUAUUAGAGU A 3'
AAGGAACAAG GUGAAG UAACA
UUCUUUGUUC UACUUU AUUGU
miRNA 3' G 5'
------------------------------------------------------------
dataset: 1
target: ChiLCV_MZP_RVA
length: 2767
miRNA : CA-miR2657a
length: 22
mfe: -21.6 kcal/mol
p-value: undefined
position 2374
target 5' G C AAUCUGUUGUUC U 3'
GGGAAACGAGGU GAAG UGGCA
UUCUUUGUUCUA CUUU AUUGU
miRNA 3' G 5'
------------------------------------------------------------
dataset: 1
target: ChiLCV_VAR_RVA
length: 2767
miRNA : CA-miR2657a
length: 22
mfe: -21.6 kcal/mol
p-value: undefined
position 2374
target 5' G C AAUCUGUUGUUC U 3'
GGGAAACGAGGU GAAG UGGCA
UUCUUUGUUCUA CUUU AUUGU
miRNA 3' G 5'
------------------------------------------------------------
dataset: 1
target: ChiLCV_KLD_01_RVA
length: 2758
miRNA : CA-miR2657b
length: 22
mfe: -20.9 kcal/mol
p-value: undefined
position 659
target 5' G UCU GAG U 3'
CAAGA GGAUGGAA AACA
GUUCU UCUACUUU UUGU
miRNA 3' UUGU A 5'
------------------------------------------------------------
dataset: 1
target: ChiLCV_Gkp
length: 2761
miRNA : CA-miR2657b
length: 22
mfe: -21.1 kcal/mol
p-value: undefined
position 2375
target 5' G C A 3'
GGGAAACGAGGU GAAG
UUCUUUGUUCUA CUUU
miRNA 3' G AUUGU 5'
------------------------------------------------------------
dataset: 1
target: ToLCNDV_RE_RVA
length: 2766
miRNA : CA-miR2657b
length: 22
mfe: -19.8 kcal/mol
p-value: undefined
position 945
target 5' A GCCG U A 3'
CAAGAG GCAAG AUGAGA
GUUCUU UGUUC UACUUU
miRNA 3' AUUGU 5'
------------------------------------------------------------
dataset: 1
target: ChiLCV_KLD_RVA
length: 2764
miRNA : CA-miR2657b
length: 22
mfe: -21.6 kcal/mol
p-value: undefined
position 2372
target 5' G C AAUCUGUUGUUC U 3'
GGGAAACGAGGU GAAG UGGCA
UUCUUUGUUCUA CUUU AUUGU
miRNA 3' G 5'
------------------------------------------------------------
dataset: 1
target: 1
length: 2792
miRNA : CA-miR2657b
length: 22
mfe: -20.6 kcal/mol
p-value: undefined
position 570
target 5' U UAC U 3'
GAAGCA GGGUGAGGUA
CUUUGU UCUACUUUAU
miRNA 3' GUU UGU 5'
------------------------------------------------------------
dataset: 1
target: ChiLCV_GKP_RVA
length: 2767
miRNA : CA-miR2657b
length: 22
mfe: -21.6 kcal/mol
p-value: undefined
position 2374
target 5' G C AAUCUGUUGUUC U 3'
GGGAAACGAGGU GAAG UGGCA
UUCUUUGUUCUA CUUU AUUGU
miRNA 3' G 5'
------------------------------------------------------------
dataset: 1
target: ChiLCV_GZB_RVA
length: 2763
miRNA : CA-miR2657b
length: 22
mfe: -21.6 kcal/mol
p-value: undefined
position 2370
target 5' G C AAUCUGGUGUUU U 3'
GGGAAACGAGGU GAAG UGGCA
UUCUUUGUUCUA CUUU AUUGU
miRNA 3' G 5'
------------------------------------------------------------
dataset: 1
target: CLCuMuV_R_RVA
length: 2738
miRNA : CA-miR2657b
length: 22
mfe: -20.4 kcal/mol
p-value: undefined
position 854
target 5' A CUCUC AAAUUUAUUAGAGU A 3'
AAGGAACAAG GUGAAG UAACA
UUCUUUGUUC UACUUU AUUGU
miRNA 3' G 5'
------------------------------------------------------------
dataset: 1
target: ChiLCV_MZP_RVA
length: 2767
miRNA : CA-miR2657b
length: 22
mfe: -21.6 kcal/mol
p-value: undefined
position 2374
target 5' G C AAUCUGUUGUUC U 3'
GGGAAACGAGGU GAAG UGGCA
UUCUUUGUUCUA CUUU AUUGU
miRNA 3' G 5'
------------------------------------------------------------
dataset: 1
target: ChiLCV_VAR_RVA
length: 2767
miRNA : CA-miR2657b
length: 22
mfe: -21.6 kcal/mol
p-value: undefined
position 2374
target 5' G C AAUCUGUUGUUC U 3'
GGGAAACGAGGU GAAG UGGCA
UUCUUUGUUCUA CUUU AUUGU
miRNA 3' G 5'
------------------------------------------------------------
dataset: 1
target: ChiLCV_KLD_01_RVA
length: 2758
miRNA : CA-miR2673a
length: 22
mfe: -23.6 kcal/mol
p-value: undefined
position 2047
target 5' C U A AU A 3'
GAA GAAGAAGAA GAA GGAG
CUU CUUCUUCUU CUU UCUC
miRNA 3' CU C 5'
------------------------------------------------------------
dataset: 1
target: ChiLCV_Gkp
length: 2761
miRNA : CA-miR2673a
length: 22
mfe: -24.6 kcal/mol
p-value: undefined
position 2051
target 5' A CAAA A 3'
AAGAAGAAGAA AAGGAGA
UUCUUCUUCUU UUCUUCU
miRNA 3' C C CC 5'
------------------------------------------------------------
dataset: 1
target: ToLCNDV_RE_RVA
length: 2766
miRNA : CA-miR2673a
length: 22
mfe: -22.0 kcal/mol
p-value: undefined
position 483
target 5' C CCAGAUGUUCCU UAU C 3'
AGAAGG AGAGGA GAAGGG
UCUUCU UCUUCU CUUCUC
miRNA 3' CU U C 5'
------------------------------------------------------------
dataset: 1
target: ChiLCV_KLD_RVA
length: 2764
miRNA : CA-miR2673a
length: 22
mfe: -26.0 kcal/mol
p-value: undefined
position 2048
target 5' A U A A 3'
AAGAAGAAGA AGAA AGGAG
UUCUUCUUCU UCUU UUCUC
miRNA 3' C C C 5'
------------------------------------------------------------
dataset: 1
target: 1
length: 2792
miRNA : CA-miR2673a
length: 22
mfe: -24.3 kcal/mol
p-value: undefined
position 2065
target 5' A UAAAAA AAUGUAA C 3'
AAGAAGAAGA GGGAGA AGAG
UUCUUCUUCU UCUUCU UCUC
miRNA 3' C C 5'
------------------------------------------------------------
dataset: 1
target: ChiLCV_GKP_RVA
length: 2767
miRNA : CA-miR2673a
length: 22
mfe: -29.2 kcal/mol
p-value: undefined
position 2052
target 5' A A A 3'
GAAGAAGAAGAA AAGGAGA
CUUCUUCUUCUU UUCUUCU
miRNA 3' C CC 5'
------------------------------------------------------------
dataset: 1
target: ChiLCV_GZB_RVA
length: 2763
miRNA : CA-miR2673a
length: 22
mfe: -24.6 kcal/mol
p-value: undefined
position 2046
target 5' A CAAA A 3'
AAGAAGAAGAA AAGGAGA
UUCUUCUUCUU UUCUUCU
miRNA 3' C C CC 5'
------------------------------------------------------------
dataset: 1
target: CLCuMuV_R_RVA
length: 2738
miRNA : CA-miR2673a
length: 22
mfe: -29.2 kcal/mol
p-value: undefined
position 2023
target 5' A A A 3'
GAAGAAGAAGAA AAGGAGA
CUUCUUCUUCUU UUCUUCU
miRNA 3' C CC 5'
------------------------------------------------------------
dataset: 1
target: ChiLCV_MZP_RVA
length: 2767
miRNA : CA-miR2673a
length: 22
mfe: -29.2 kcal/mol
p-value: undefined
position 2052
target 5' A A A 3'
GAAGAAGAAGAA AAGGAGA
CUUCUUCUUCUU UUCUUCU
miRNA 3' C CC 5'
------------------------------------------------------------
dataset: 1
target: ChiLCV_VAR_RVA
length: 2767
miRNA : CA-miR2673a
length: 22
mfe: -29.2 kcal/mol
p-value: undefined
position 2052
target 5' A A A 3'
GAAGAAGAAGAA AAGGAGA
CUUCUUCUUCUU UUCUUCU
miRNA 3' C CC 5'
------------------------------------------------------------
dataset: 1
target: ChiLCV_KLD_01_RVA
length: 2758
miRNA : CA-miR2673b
length: 22
mfe: -23.6 kcal/mol
p-value: undefined
position 2047
target 5' C U A AU A 3'
GAA GAAGAAGAA GAA GGAG
CUU CUUCUUCUU CUU UCUC
miRNA 3' CU C 5'
------------------------------------------------------------
dataset: 1
target: ChiLCV_Gkp
length: 2761
miRNA : CA-miR2673b
length: 22
mfe: -24.6 kcal/mol
p-value: undefined
position 2051
target 5' A CAAA A 3'
AAGAAGAAGAA AAGGAGA
UUCUUCUUCUU UUCUUCU
miRNA 3' C C CC 5'
------------------------------------------------------------
dataset: 1
target: ToLCNDV_RE_RVA
length: 2766
miRNA : CA-miR2673b
length: 22
mfe: -22.0 kcal/mol
p-value: undefined
position 483
target 5' C CCAGAUGUUCCU UAU C 3'
AGAAGG AGAGGA GAAGGG
UCUUCU UCUUCU CUUCUC
miRNA 3' CU U C 5'
------------------------------------------------------------
dataset: 1
target: ChiLCV_KLD_RVA
length: 2764
miRNA : CA-miR2673b
length: 22
mfe: -26.0 kcal/mol
p-value: undefined
position 2048
target 5' A U A A 3'
AAGAAGAAGA AGAA AGGAG
[truncated: 731 more rows]
